# Supplementary material for: The Epidemiology of Melioidosis and Its Association with Diabetes Mellitus: A Systematic Review and Meta-Analysis
Source: Pathogens. 2022 Jan 25;11(2):149. doi: 10.3390/pathogens11020149 (PMC8878808; doi:10.3390/pathogens11020149)
Supplement: Supplementary file 1 [file pathogens-11-00149-s001.zip]

Archive with 1 entries (1 files):
- pathogens-1485727-supplementary.pdf
